# Supplementary material for: HIF1A signaling selectively supports proliferation of breast cancer in the brain
Source: Nat Commun. 2020 Dec 9;11:6311. doi: 10.1038/s41467-020-20144-w (PMC7725834; doi:10.1038/s41467-020-20144-w)
Supplement: Supplementary file 4 — Supplementary Data 1 [file 41467_2020_20144_MOESM4_ESM.xlsx]

## Sheet: Sheet1
Hallmark Genesets	Brx-50 NES	Brx-50 NOM p-val	Brx-50 FDR q-val	Brx-82 NES	Brx-82 NOM p-val	Brx-82 FDR q-val
Enriched in F1 cells
HALLMARK_HYPOXIA	1.91633	< 0.001	< 0.001	1.71825	< 0.001	0.019
HALLMARK_ANGIOGENESIS	1.65376	< 0.001	0.00895401	1.19838	0.201072	> 0.25
HALLMARK_HEDGEHOG_SIGNALING	1.52556	0.00182815	0.0334009	-0.726663	> 0.25	> 0.25
HALLMARK_TNFA_SIGNALING_VIA_NFKB	1.55064	0.00361011	0.0331143	1.32361	0.0357143	0.238734
HALLMARK_CHOLESTEROL_HOMEOSTASIS	1.43806	0.00875657	0.0698016	-0.724671	> 0.25	> 0.25
HALLMARK_IL2_STAT5_SIGNALING	1.44741	0.00525394	0.0595743	1.17469	0.140097	> 0.25
HALLMARK_MYOGENESIS	1.41727	0.00690846	0.0636381	0.929526	> 0.25	> 0.25
HALLMARK_INFLAMMATORY_RESPONSE	1.45563	0.0201097	0.0658351	1.01981	> 0.25	> 0.25
HALLMARK_KRAS_SIGNALING_UP	1.37241	0.0259516	0.0946771	1.64357	< 0.001	0.0366466
HALLMARK_GLYCOLYSIS	1.3421	0.0119863	0.111924	-0.940306	> 0.25	> 0.25
HALLMARK_ALLOGRAFT_REJECTION	1.33053	0.0244755	0.112819	1.33023	0.0497738	> 0.25
HALLMARK_P53_PATHWAY	1.25504	0.0694445	0.198467	0.923697	> 0.25	> 0.25
HALLMARK_WNT_BETA_CATENIN_SIGNALING	1.22996	0.159132	0.210394	1.18466	0.193182	> 0.25
HALLMARK_APICAL_JUNCTION	1.23799	0.0936396	0.211223	0.889008	> 0.25	> 0.25
HALLMARK_PANCREAS_BETA_CELLS	1.20328	0.176991	0.236718	-1.17646	> 0.25	> 0.25
HALLMARK_COMPLEMENT	-0.966069	> 0.25	> 0.25	1.40347	0.0233645	0.193622
HALLMARK_COAGULATION	1.11036	> 0.25	> 0.25	1.31935	0.0696721	0.210547
HALLMARK_PROTEIN_SECRETION	-0.740941	> 0.25	> 0.25	1.42538	0.0179856	0.214807
Enriched in parental cells
HALLMARK_ESTROGEN_RESPONSE_LATE	-1.42283	0.0318907	0.128531	-1.12072	0.243934	> 0.25
HALLMARK_UV_RESPONSE_DN	-1.449	0.0162413	0.129598	1.26034	> 0.25	> 0.25
HALLMARK_SPERMATOGENESIS	-1.4609	0.0249433	0.150872	-1.74803	< 0.001	< 0.001
HALLMARK_XENOBIOTIC_METABOLISM	-1.33497	0.0630841	0.164	1.14865	> 0.25	> 0.25
HALLMARK_MYC_TARGETS_V1	-1.35129	0.0438799	0.167478	-1.17615	0.14628	> 0.25
HALLMARK_G2M_CHECKPOINT	-1.47983	0.03125	0.174225	-1.74151	< 0.001	< 0.001
HALLMARK_E2F_TARGETS	-1.58801	0.0118483	0.222204	-1.77996	< 0.001	< 0.001
HALLMARK_ESTROGEN_RESPONSE_EARLY	-1.49413	0.0190024	0.24274	-0.762356	> 0.25	> 0.25
HALLMARK_OXIDATIVE_PHOSPHORYLATION	-1.24777	0.0970655	0.244378	-1.11762	> 0.25	> 0.25
HALLMARK_INTERFERON_ALPHA_RESPONSE	0.989538	> 0.25	> 0.25	-1.6041	< 0.001	0.00192974
HALLMARK_INTERFERON_GAMMA_RESPONSE	1.07207	> 0.25	> 0.25	-1.48059	0.00257732	0.0388563
HALLMARK_MITOTIC_SPINDLE	-0.938089	> 0.25	> 0.25	-1.39134	0.0130208	0.116
