# Supplementary material for: HIF1A signaling selectively supports proliferation of breast cancer in the brain
Source: Nat Commun. 2020 Dec 9;11:6311. doi: 10.1038/s41467-020-20144-w (PMC7725834; doi:10.1038/s41467-020-20144-w)
Supplement: Supplementary file 6 — Supplementary Data 3 [file 41467_2020_20144_MOESM6_ESM.xlsx]

## Sheet: TFT genesets
Enriched in brain tumors
TFT geneset	NOM p-val
E2F1DP2_01	< 0.001
E2F_02	< 0.001
TGASTMAGC_NFE2_01	< 0.001
E2F1DP1_01	< 0.001
E2F4DP2_01	< 0.001
E2F1_Q6	< 0.001
E2F_Q6	< 0.001
E2F_Q4	< 0.001
E2F4DP1_01	< 0.001
E2F1_Q4_01	< 0.001
E2F1_Q3	< 0.001
E2F_Q3_01	< 0.001
E2F1_Q6_01	< 0.001
E2F_Q4_01	< 0.001
E2F1DP1RB_01	< 0.001
E2F1_Q3_01	< 0.001
HIF1_Q3	0.00228833
E2F_03	0.00230947
E2F_Q3	0.003386
E2F_Q6_01	0.00342466
E2F1_Q4	0.00456621
RAAGNYNNCTTY_UNKNOWN	0.00700935
ALPHACP1_01	0.00700935
SCGGAAGY_ELK1_02	0.00923787
NFY_Q6	0.010181
ELK1_02	0.0102157
ACCTGTTG_UNKNOWN	0.0110619
GCTNWTTGK_UNKNOWN	0.022779
CDPCR3_01	0.0334873
HIF1_Q5	0.0375854
CTTTGT_LEF1_Q2	0.0431739
ARNT_01	0.0475113
NRF1_Q6	0.048369
USF_01	0.0487528
AACYNNNNTTCCS_UNKNOWN	0.0504587
NFY_01	0.0584192
AHR_Q5	0.059752
PAX_Q6	0.0603248
SREBP1_01	0.0616279
AP2_Q6	0.0691244
AACTTT_UNKNOWN	0.0707865
RTTTNNNYTGGM_UNKNOWN	0.0827506
NMYC_01	0.087444
CGTSACG_PAX3_B	0.088812
GCGNNANTTCC_UNKNOWN	0.0915493
WHN_B	0.0920746
EFC_Q6	0.0961761
TTANTCA_UNKNOWN	0.0974178
