# Supplementary material for: HIF1A signaling selectively supports proliferation of breast cancer in the brain
Source: Nat Commun. 2020 Dec 9;11:6311. doi: 10.1038/s41467-020-20144-w (PMC7725834; doi:10.1038/s41467-020-20144-w)
Supplement: Supplementary file 7 — Supplementary Data 4 [file 41467_2020_20144_MOESM7_ESM.xlsx]

## Sheet: Sheet1
new nomenclature		n	positive_nuclei	negative_nuclei	proportion_positive	z (2-tailed)	p (2-tailed)
1 - breast	RE3A	1745	490	1255	0.280802	-38.9309	< .00001
1 - brain	RE3B	1400	1356	44	0.968571
2 - breast	RE4A	1048	296	752	0.282443	-11.2994	< .00001
2 - brain	RE4B	2521	1230	1291	0.487902
3 - breast	RE7A	262	171	91	0.652672	-8.191	< .00001
3 - brain	RE7B	3365	2854	511	0.848143
4 - breast	RE10A	3317	955	2362	0.287911	-44.3498	< .00001
4 - brain	RE10B	1480	1452	28	0.981081
5 - breast	RE11A	1118	1021	97	0.913238	59.1024	< .00001
5 - brain	RE11B	4960	411	4549	0.0828629
6 - breast	RE12B	3074	1334	1740	0.433962	-26.8625	< .00001
6 - brain	RE12C	1999	1628	371	0.814407

## Sheet: Sheet2
		ER	PR	HER2	Dxs	# brain mets	largest brain met
RE3A	10-S-3746	+	+	-	2010-09-16		N/A
RE3B	S13-25163	+	+	+	2013-04-17	7	7 (4.3 x 3.3 x 2.3)	32.637
					944
RE4A	S00-7103	+	+	+	2000-07-18		N/A
RE4B	S11-56100	?	?	?	2011-05-05	2	2 (3.3 x 3.2 x 3.6)	38.016
					3943
RE7A	S05-9109	+	+	-	2005-04-25		1 (1.3 x 2.0 x 2.3)
RE7B	MS11520301	+	+	-	2009-06-25	3	3 (1.3 x 1.6 x 2.0)	4.16
					1522
RE10A	S11-12089	+	-	+	2011-07-06	7	2 (2.8 x 2.3 x 2.5)	16.1
RE10B	S14-7480	+	-	+	2014-02-06
					946
RE11A	S06-3730	-	-	+	2006-02-01	1	1 (1.4 x 2.5 x 2.8)	9.8
RE11B	S08-4298	-	-	+	2008-02-28
					757
RE12B	S98-W9630	-	+	-	1998-04-04		1 (3.0 x 7.0 x 9.0)
RE12C	S13-37359	-	+	+	2013-06-07	1	1 (4.0 x 3.9 x 2.7)	42.12
					5543
	Sample	Accession
	1_breast	10-S-3746
	1_brain	S13-25163
	2_breast	S00-7103
	2_brain	S11-56100
	3_breast	S05-9109
	3_brain	MS11520301
	4_breast	S11-12089
	4_brain	S14-7480
	5_breast	S06-3730
	5_brain	S08-4298
	6_breast	S98-W9630
	6_brain	S13-37359

## Sheet: Sheet3
BCBM patient	Years between primary and brain metastasis diagnoses	ER status	PR status	HER2 amplified	Number intracranial metastases
1	2.6	+	+	-	7
2	10.8	+	+	+	2
3	4.2	+	+	-	3
4	2.6	+	-	+	7
5	2.1	-	-	+	1
6	15.2	-	+	-	1
