# Supplementary material for: HIF1A signaling selectively supports proliferation of breast cancer in the brain
Source: Nat Commun. 2020 Dec 9;11:6311. doi: 10.1038/s41467-020-20144-w (PMC7725834; doi:10.1038/s41467-020-20144-w)
Supplement: Supplementary file 8 — Supplementary Data 5 [file 41467_2020_20144_MOESM8_ESM.xlsx]

## Sheet: TFT genesets
Enriched in brain metastases
TFT geneset	NOM p-val
AP2_Q3	0.00550964
E2F_Q3	0.0070922
E2F_Q4_01	0.0151133
HIF1_Q5	0.0183727
GGARNTKYCCA_UNKNOWN	0.0206897
GNCF_01	0.0208817
SREBP1_02	0.0229592
E2F1_Q6_01	0.0246575
AACWWCAANK_UNKNOWN	0.0248869
SF1_Q6	0.0268817
YNTTTNNNANGCARM_UNKNOWN	0.0273973
E2F_Q3_01	0.0277008
ETF_Q6	0.031401
GGATTA_PITX2_Q2	0.0419426
E2F1_Q4_01	0.0424403
E2F1_Q6	0.0544041
HIF1_Q3	0.0554156
NFY_Q6_01	0.0559796
CDPCR3_01	0.0572082
E2F1_Q3	0.0724234
GGAMTNNNNNTCCY_UNKNOWN	0.0740741
GATA1_01	0.0824468
E2F4DP1_01	0.0867347
ER_Q6_02	0.0889488
E2F1DP2_01	0.0918635
E2F_Q6_01	0.0964467
