# Supplementary material for: HIF1A signaling selectively supports proliferation of breast cancer in the brain
Source: Nat Commun. 2020 Dec 9;11:6311. doi: 10.1038/s41467-020-20144-w (PMC7725834; doi:10.1038/s41467-020-20144-w)
Supplement: Supplementary file 9 — Supplementary Data 6 [file 41467_2020_20144_MOESM9_ESM.xlsx]

## Sheet: Sheet1
patient	CTC ID	ER status	PR status	HER2 amplified	Patient draw number	OS after brain met dx
BR29	BR29_1_012913	+	+	-	1	9
BR29	BR29_2_012913	+	+	-	1	9
BR29	BR29_3_BYL_012913	+	+	-	1	9
Brx-10	Brx10_1_SC1_041113	+	+	-	1	1071
Brx-10	Brx10_1_SC2_041113	+	+	-	1	1071
Brx-10	Brx10_1_SC3_041113	+	+	-	1	1071
Brx-110	BRx-110-3--06-29-15	+	+	-	1	206
Brx-110	BRx-110-2--9-8	+	+	-	2	206
Brx-110	BRx-110-3--9-8	+	+	-	2	206
Brx-110	BRx-110-1--09-17-15	+	+	-	3	206
Brx-110	BRx-110-2--09-17-15	+	+	-	3	206
Brx-110	BRx-110-1--10-13-15	+	+	-	4	206
Brx-110	BRx-110-2--10-13-15	+	+	-	4	206
Brx-111	BRx-111-1--10-08-15	-	-	-	1	672
Brx-111	BRx-111-2--10-08-15	-	-	-	1	672
Brx-111	BRx-111-3--10-08-15	-	-	-	1	672
Brx-111	BRx-111-1--10-19-15	-	-	-	2	672
Brx-122	Brx122_1_SC1_121213	+	+	-	1	157
Brx-122	Brx122_1_SC2_121213	+	+	-	1	157
Brx-122	Brx122_1_SC3_121213	+	+	-	1	157
Brx-129	BRx-129-2--9-29	-	-	-	1	267
Brx-146	Brx146_2_relapse_SC1_082114	-	+	-	1	930
Brx-146	Brx146_2_relapse_SC2_082114	-	+	-	1	930
Brx-146	Brx146_2_relapse_SC3_082114	-	+	-	1	930
Brx-156	BRx-156-2--12-01-15	+	+	-	1	124
Brx-172	BRx-172_2_111114	-	-	-	1	506
Brx-172	BRx-172-5--11-11-14	-	-	-	1	506
Brx-172	BRx-172-1--02-01-15	-	-	-	2	506
Brx-172	BRx-172-1--4-16-15	-	-	-	3	506
Brx-172	BRx-172-2--07-07-15	-	-	-	4	506
Brx-172	BRx-172-3--07-07-15	-	-	-	4	506
Brx-172	BRx-172-1-08-04-15	-	-	-	5	506
Brx-172	BRx-172-1--08-18-15	-	-	-	6	506
Brx-172	BRx-172-1--08-25-15	-	-	-	7	506
Brx-172	BRx-172-2--08-25-15	-	-	-	7	506
Brx-172	BRx-172-1--09-09-15	-	-	-	8	506
Brx-172	BRx-172-1--9-30	-	-	-	9	506
Brx-18	BRx-18du42	+	+	+	1	2587
Brx-206	BRx-206-1--10-23-15	+	+	unknown	1	29
Brx-206	BRx-206-2--10-23-15	+	+	unknown	1	29
Brx-206	BRx-206-1--01-15-16	+	+	unknown	2	29
Brx-206	BRx-206-2--01-15-16	+	+	unknown	2	29
Brx-206	BRx-206-3--01-15-16	+	+	unknown	2	29
Brx-206	BRx-206-4--01-15-16	+	+	unknown	2	29
Brx-221	BRx-221-1--10-13-15	+	+	-	1	2184
Brx-221	BRx-221-2--10-13-15	+	+	-	1	2184
Brx-245	BRx-245-2--09-04-15	-	-	-	1	80
Brx-42	BRx-42-1--9-14	+	+	-	1	28
Brx-42	BRx-42-2--9-14	+	+	-	1	28
Brx-42	BRx-42-1--9-22	+	+	-	2	28
Brx-42	BRx-42-1--9-29	+	+	-	3	28
Brx-42	BRx-42-2--9-29	+	+	-	3	28
Brx-42	BRx-42-3--9-29	+	+	-	3	28
Brx-42	BRx-42-1--10-20	+	+	-	4	28
Brx-42	BRx-42_2_110314	+	+	-	5	28
Brx-74	Brx74_1_SC2_032813	+	+	-	1	21
Brx-82	Brx82_1_SC1_051613	+	+	-	1	94
Brx-82	BRx-82-2--9-15	+	+	-	2	94
Brx-82	BRx-82-1--9-29	+	+	-	3	94
Brx-82	BRx-82-2--9-29	+	+	-	3	94
Brx-82	BRx-82-1--11-13-14	+	+	-	4	94
Brx-82	BRx-82-2--11-13-14	+	+	-	4	94
Brx-82	BRx-82_1_012015	+	+	-	5	94
Brx-82	BRx-82-1--1-12-15	+	+	-	5	94
Brx-82	BRx-82-3--01-20-15	+	+	-	5	94
Brx-82	BRx-82-4--01-20-15	+	+	-	5	94
Brx-82	BRx-82_1_030915	+	+	-	6	94
Brx-82	BRx-82_2_030915	+	+	-	6	94
Brx-82	BRx-82_3_030915	+	+	-	6	94
Brx-82	BRx-82_5_030915	+	+	-	6	94
Brx-82	BRx-82_6_030915	+	+	-	6	94
Brx-82	BRx-82_7_030915	+	+	-	6	94
Brx-82	BRx-82-8--3-9-15	+	+	-	6	94
Brx-86	Brx86_1_CL1_052313	+	+	+	1	539
Brx-86	Brx86_1_SC2_052313	+	+	+	1	539
Brx-86	Brx86_1_SC3_052313	+	+	+	1	539
Brx-86	Brx86_2_BYL_SC1_052413	+	+	+	2	539
Brx-86	Brx86_2_BYL_SC2_052413	+	+	+	2	539
Brx-86	Brx86_2_BYL_SC3_052413	+	+	+	2	539
Brx-87	Brx87_1_SC1_062113	+	+	-	1	1016
Brx-87	Brx87_1_SC2_062113	+	+	-	1	1016
Brx-95	Brx95_1_SC1_071713	+	+	-	1	1517
Brx-95	Brx95_2_BYL_CL1_071813	+	+	-	2	1517
