# Supplementary material for: HIF1A signaling selectively supports proliferation of breast cancer in the brain
Source: Nat Commun. 2020 Dec 9;11:6311. doi: 10.1038/s41467-020-20144-w (PMC7725834; doi:10.1038/s41467-020-20144-w)
Supplement: Supplementary file 10 — Supplementary Data 7 [file 41467_2020_20144_MOESM10_ESM.xlsx]

## Sheet: Sheet1
Primer	Sequence/Assay ID
shCtrl_hairpin	CAACAAGATGAAGAGCACCAA
shHIF1A_A8_hairpin	GTGATGAAAGAATTACCGAAT
shHIF1A_A9_hairpin	CGGCGAAGTAAAGAATCTGAA
shCtrl_sequencing	CCGGCAACAAGATGAAGAGCACCAACTCGAGTTGGTGCTCTTCATCTTGTTGTTTTT
shHIF1A_A8_sequencing	CCGGGTGATGAAAGAATTACCGAATCTCGAGATTCGGTAATTCTTTCATCACTTTTT
shHIF1A_A9_sequencing	CCGGCGGCGAAGTAAAGAATCTGAACTCGAGTTCAGATTCTTTACTTCGCCGTTTTT
ACTB_TaqMan	Hs01060665_g1
HIF1A_TaqMan	Hs00153153_m1
