# Supplementary material for: HIF1A signaling selectively supports proliferation of breast cancer in the brain
Source: Nat Commun. 2020 Dec 9;11:6311. doi: 10.1038/s41467-020-20144-w (PMC7725834; doi:10.1038/s41467-020-20144-w)
Supplement: Supplementary file 12 — Source Data [file 41467_2020_20144_MOESM12_ESM.zip]

Archive with 12 entries (12 files):
- Source data/Figure 1_source data.xlsx
- Source data/Figure 2_source data.xlsx
- Source data/Figure 3_source data.xlsx
- Source data/Figure 4_source data.xlsx
- Source data/Figure 5_source data.xlsx
- Source data/Supplementary Figure 1_source data.xlsx
- Source data/Supplementary Figure 11_source data.xlsx
- Source data/Supplementary Figure 14_source data.xlsx
- Source data/Supplementary Figure 2_source data.xlsx
- Source data/Supplementary Figure 3_source data.xlsx
- Source data/Supplementary Figure 6_source data.xlsx
- Source data/Supplementary Figure 8_source data.xlsx
