# Supplementary material for: HIF1A signaling selectively supports proliferation of breast cancer in the brain
Source: Nat Commun. 2020 Dec 9;11:6311. doi: 10.1038/s41467-020-20144-w (PMC7725834; doi:10.1038/s41467-020-20144-w)
Supplement: Supplementary file 12 — Source Data [file 41467_2020_20144_MOESM12_ESM.zip › Source data/Figure 1_source data.xlsx]

## Sheet: Sheet1
Figure 1
Days	0	3	10	14
Brx-07 in vitro_sample 1	0.984852	0.994053	1.48642	2.41605
Brx-07 in vitro_sample 2	1.0077	0.975607	1.51113	2.37897
Brx-07 in vitro_sample 3	1.02385	0.963278	1.5067	2.28381
Brx-07 in vitro_sample 4	0.976415	0.968344	1.5338	2.42329
Brx-07 in vitro_sample 5	1.00717	1.00361	1.52836	2.45429
Brx-29 in vitro_sample 1	1.11934	1.40614	6.56707	14.6139
Brx-29 in vitro_sample 2	0.993374	1.3798	7.02223	14.2905
Brx-29 in vitro_sample 3	0.956354	1.18569	6.68281	13.8564
Brx-29 in vitro_sample 4	1.02375	1.19491	6.64166	12.9755
Brx-29 in vitro_sample 5	0.907184	1.47511	5.43889	13.1035
Brx-42 in vitro_sample 1	1.01256	0.913631	2.1555	4.23333
Brx-42 in vitro_sample 2	0.971623	0.859167	2.19647	4.05024
Brx-42 in vitro_sample 3	1.00113	0.965353	2.20459	4.28559
Brx-42 in vitro_sample 4	1.00795	0.938761	2.15431	4.36462
Brx-42 in vitro_sample 5	1.00675	0.850212	2.12776	4.18966
Brx-50 in vitro_sample 1	1.13613	0.906515	1.90915	4.65489
Brx-50 in vitro_sample 2	0.979429	0.786153	2.00824	4.74791
Brx-50 in vitro_sample 3	0.86461	0.875618	1.90582	3.66289
Brx-50 in vitro_sample 4	1.02372	0.874994	1.62516	3.97316
Brx-50 in vitro_sample 5	0.996117	0.9087	1.65892	3.49787
Brx-68 in vitro_sample 1	1.00677	1.12478	1.61965	2.38154
Brx-68 in vitro_sample 2	1.02149	1.13079	1.45545	2.37682
Brx-68 in vitro_sample 3	0.995707	1.09505	1.66675	2.4207
Brx-68 in vitro_sample 4	1.00317	1.03173	1.62294	2.46332
Brx-68 in vitro_sample 5	0.972869	1.03185	1.64506	2.64745
Brx-82 in vitro_sample 1	0.948025	1.26581	3.28441	5.83657
Brx-82 in vitro_sample 2	0.980733	1.27949	2.9162	5.84814
Brx-82 in vitro_sample 3	1.0092	1.1882	3.45383	5.73951
Brx-82 in vitro_sample 4	1.02898	1.28081	3.43984	5.69306
Brx-82 in vitro_sample 5	1.03306	1.29967	3.6026	5.24709
Brx-142 in vitro_sample 1	0.961844	1.71574	6.77573	17.4015
Brx-142 in vitro_sample 2	1.03893	1.64411	5.44785	18.9176
Brx-142 in vitro_sample 3	0.932697	1.50826	7.15192	18.1964
Brx-142 in vitro_sample 4	0.97967	1.65701	7.3598	19.5063
Brx-142 in vitro_sample 5	1.08686	1.7506	7.22558	19.747
Brx-82 Ki-67	182.401	160.471	378.928	245.461
Brx-142 Ki-67	53.6482	95.2993	68.4804	134.933	86.0768
Brx-82 Cleaved Caspase-3	2.92621	5.63658	3.16273	0.129384
Brx-142 Cleaved Caspase-3	0	1.14818	0.856005	10.3795	0.75506
