# Supplementary material for: HIF1A signaling selectively supports proliferation of breast cancer in the brain
Source: Nat Commun. 2020 Dec 9;11:6311. doi: 10.1038/s41467-020-20144-w (PMC7725834; doi:10.1038/s41467-020-20144-w)
Supplement: Supplementary file 12 — Source Data [file 41467_2020_20144_MOESM12_ESM.zip › Source data/Figure 2_source data.xlsx]

## Sheet: Sheet1
Figure 2
Weeks	0	1	2	3	4	5	6	7	8
Brx-82 brain parental_mouse 1	1	0.494175	0.496445	0.606278	3.34039	3.53404	0.44236	1.13918	0.90469
Brx-82 brain parental_mouse 2	1	0.35079	0.130209	0.014824	0.322058	0.196026	0.38594	0.405706	0.677331
Brx-82 brain parental_mouse 3	1	0.98896	2.26569	1.97768	2.5189	2.5249	1.43886	1.37285	2.13129
Brx-82 brain parental_mouse 4	1	0.945771	2.22061	2.23512	2.72331	2.3763	1.66249	0.93548	2.17047
Brx-82 brain parental_mouse 5	1	6.77899	11.4965	5.71853	6.80211	36.3396	18.1148	125.317	255.809
Brx-82 brain parental_mouse 6	1	1.74975	1.59822	2.88874	2.41235	6.33542	1.08881	15.2393	0.561902
Brx-82 brain parental_mouse 7	1	1.12176	2.21982	4.41904	11.9283	27.0086	30.3976	82.293	178.307
Brx-82 brain F1_mouse 1	1	0.568817	0.52276	0.702688	0.973477	1.85663	6.14158	14.1685	32.8136
Brx-82 brain F1_mouse 2	1	1.96669	2.05324	0.96401	5.59191	26.2076	88.1023	184.027	202.023
Brx-82 brain F1_mouse 3	1	5.10556	38.6319	112.847	216.25	154.306
Brx-82 brain F1_mouse 4	1	3.50269	4.38375	5.39048	7.97576	9.23698	32.9443	49.4165	134.022
Brx-82 brain F1_mouse 5	1	2.00438	2.48127	2.56107	1.55572	13.562	44.5304	105.255	353.431
Brx-82 brain F2_mouse 1	1	5.11261	3.01109	18.5551	85.2044	667.013
Brx-82 brain F2_mouse 2	1	3.31292	5.29788	34.0757	146.882	540.367
Brx-82 brain F2_mouse 3	1	7.3201	6.75848	20.9016	74.5823	201.654
Parental_mouse survival	56	63	70	70	73	91	91	98	98	106	106	112	150
F1_mouse survival	42	63	70	70	91
F2_mouse survival	28	28	35	49	49	49	56
Weeks	0	1	2	3	4	5	6	7	8	9	10
Brx-82 mammary parental_mouse 1	1	1.17	1.64	2.41	2.33	2	1.94	1.99	2	4.34	4.85
Brx-82 mammary parental_mouse 2	1	1.77	5.07	5.15	6.82	5.5	5.41	4.74	5.07	8.51	9.5
Brx-82 mammary parental_mouse 3	1	1.15	2.57	3.71	3.07	2.95	1.97	4.6	2.39	9.36	7.62
Brx-82 mammary parental_mouse 4	1	1.31	3.35	4.73	3.66	5.03	3.56	4.85	3.53	9.02	15.75
Brx-82 mammary parental_mouse 5	1	1.65	7.26	7.18	6.05	5.84	11.48	10.19	6.12	18.36	33.33
Brx-82 mammary parental_mouse 6	1	3.51	16.26	13.31	18.99	21.31	19.3	32.88	20.14	65.54	114.64
Brx-82 mammary F1_mouse 1	1	0.45	0.89	0.79	1.06	1.6	1.66	0.74	1.99	5.15	8.22
Brx-82 mammary F1_mouse 2	1	0.4	0.45	0.31	0.61	0.66	1.1	0.79	1.25	1.9	3.94
Brx-82 mammary F1_mouse 3	1	0.67	0.93	1.17	1.58	2.09	1.68	2.52	3.49	5.38	9.29
Brx-82 mammary F1_mouse 4	1	0.32	0.43	0.37	0.45	0.43	0.55	0.35	0.42	1.27	1.22
Brx-82 mammary F2_mouse 1	1	0.92	1.17	0.69	0.63	0.35	0.51	0.06	0.12	0.21	0.17
Brx-82 mammary F2_mouse 2	1	1.64	4.14	3.48	2.07	1.34	2	0.48	0.72	1.56	2.35
Brx-82 mammary F2_mouse 3	1	1.43	1.91	1.26	1.27	0.98	2.06	0.49	0.65	2	2.12
Brx-82 mammary F2_mouse 4	1	1.01	2.74	2	1.67	1.45	1.8	0.45	0.46	1.75	1.28
Brx-82 mammary F2_mouse 5	1	0.75	1.39	1.39	0.95	0.67	1.08	0.28	0.22	0.92	0.98
Brx-82 mammary F2_mouse 6	1	0.93	1.61	2.06	1.2	1.73	2.89	0.28	0.28	1.11	2.2
Days	0	4	7	11	14	18
Brx-82 in vitro parental_sample 1	0.9659	2.02511	3.11841	6.12874	12.7497	17.2814
Brx-82 in vitro parental_sample 2	1.0192	2.03543	3.06504	6.17466	11.6279	17.9605
Brx-82 in vitro parental_sample 3	1.00396	2.1273	3.10655	5.89071	11.2452	16.7244
Brx-82 in vitro parental_sample 4	0.973185	2.07536	3.31547	6.2781	11.5489	17.22
Brx-82 in vitro parental_sample 5	1.03061	2.07483	3.41578	6.14796	11.6526	16.4581
Brx-82 in vitro parental_sample 6	1.02332	2.03699	3.01799	6.08209	11.5274	16.8574
Brx-82 in vitro parental_sample 7	0.992771	2.01747	3.16598	5.8914	10.9449	16.8782
Brx-82 in vitro parental_sample 8	0.991062	2.08369	3.19317	6.07569	10.7585	17.3107
Brx-82 in vitro F1_sample 1	0.95988	1.5726	2.09655	2.9031	4.55728	7.70582
Brx-82 in vitro F1_sample 2	0.963322	1.59144	1.53022	2.79972	4.15238	7.29486
Brx-82 in vitro F1_sample 3	1.02539	1.60372	1.5	2.93684	4.13516	7.50188
Brx-82 in vitro F1_sample 4	0.982775	1.55943	1.59173	2.92577	4.13648	7.46807
Brx-82 in vitro F1_sample 5	1.0295	1.59327	1.75033	2.8736	4.1224	7.31001
Brx-82 in vitro F1_sample 6	1.01109	1.57879	1.79639	2.78362	4.13365	7.34869
Brx-82 in vitro F1_sample 7	1.02175	1.58295	1.87109	2.87777	4.17726	6.8834
Brx-82 in vitro F1_sample 8	1.0063	1.63365	1.84969	2.83907	4.33221	7.53167
Brx-82 in vitro F2_sample 1	0.980547	1.85856	2.55313	3.62214	6.51605	10.1223
Brx-82 in vitro F2_sample 2	0.984171	1.81932	2.47078	3.66658	6.23828	10.1718
Brx-82 in vitro F2_sample 3	1.02335	1.85221	2.388	3.57573	6.17568	10.3168
Brx-82 in vitro F2_sample 4	0.968992	1.82189	2.32739	3.66652	6.32004	10.7066
Brx-82 in vitro F2_sample 5	0.991944	1.90938	2.37127	3.53679	5.98606	9.89967
Brx-82 in vitro F2_sample 6	1.04583	1.86803	2.35047	3.50602	6.2924	10.1326
Brx-82 in vitro F2_sample 7	1.00358	1.91251	2.39827	3.51403	6.38528	10.3242
Brx-82 in vitro F2_sample 8	1.00158	1.8511	2.48953	3.60201	6.31338	10.2204
Weeks	0	1	2	3	4	5	6	7	8
Brx-50 brain parental_mouse 1	1	1.91478	1.53296	3.52197	3.92144	3.47537	7.75633	11.7676	15.5992
Brx-50 brain parental_mouse 2	1	1.96795	3.61488	10.3368	27.0668	77.5122	179.088		428.3
Brx-50 brain parental_mouse 3	1	1.18452	3.42529	7.56782	13.2812	27.295	55.4329	106.176	154.789
Brx-50 brain parental_mouse 4	1	0.056081	2.67405	1.91137	2.73018	5.80502	7.81881	11.9252	21.1521
Brx-50 brain parental_mouse 5	1	1.1349	2.29619	1.60215	1.435	1.97752	1.32747	2.0567	2.8436
Brx-50 brain parental_mouse 6	1	2.73861	9.63088	10.1017	12.4256	11.2392	20.1507	56.9115	89.0772
Brx-50 brain parental_mouse 7	1	2.08093	4.90272	6.54086	11.9066	18.8677	23.8483	67.0817	82.9183
Brx-50 brain parental_mouse 8	1	1.54679	2.0104	2.32183	2.99244	4.15785	3.28544	5.55293	13.8469
Brx-50 brain parental_mouse 9	1	2.2188	4.24653	4.21418	7.84438	10.9507	16.6718	39.7997	98.5824
Brx-50 brain parental_mouse 10	1	0.625581	1.87209	2.70698	5.13372	11.8663	14.0872
Brx-50 brain F1_mouse 1	1	2.40497	4.31716	8.12247	10.7048	15.5979	21.9064	42.0566	82.8423
Brx-50 brain F1_mouse 2	1	1.35893	1.7884	2.54128	3.49896	3.3187	2.91902		8.68861
Brx-50 brain F1_mouse 3	1	1.51282	2.3986	3.72844	7.47086	7.1387	8.05361	10.7984	16.4103
Brx-50 brain F1_mouse 4	1	2.8485	3.86643	4.84984	7.21201	11.8422	11.0982	17.4003	30.1076
Brx-50 brain F1_mouse 5	1	3.24513	10.1348	13.6246	40.7638	103.695	240.14	204.743	404.393
Brx-50 brain F1_mouse 6	1	3.68328	11.7106	21.6422	55.2199	134.506	732.747	858.846	2172.04
Brx-50 brain F1_mouse 7	1	4.58604	5.67776	8.04789	13.2021	26.1485	64.0422	74.5536	168.06
Weeks	0	1	2	3	4	5	6	7	8
Brx-142 brain parental_mouse 1	1	0.647987	0.816649	0.893362	0.383134	1.91621	3.01088	4.99347	6.52884
Brx-142 brain parental_mouse 2	1	11.1098	6.70285	5.39204	5.06232	6.25653	8.39566	6.18818
Brx-142 brain parental_mouse 3	1	0.105685	1.41621	1.71998	0.867628	2.33135	3.23208	4.47179
Brx-142 brain parental_mouse 4	1	1.83551	3.92966	3.654	2.85139	1.65173	1.94328	2.04084	2.26432
Brx-142 brain parental_mouse 5	1	0.402953	1.68417	2.35849	2.20016	2.3306	2.43232	2.40853	2.35029
Brx-142 brain parental_mouse 6	1	0.922022	0.68657	1.17617	1.8917	1.70903	2.70253	3.04838	4.13791
Brx-142 brain parental_mouse 7	1	0.333525	0.307316	0.408986	0.586694	1.34159	1.06999	1.22926	1.52218
Brx-142 brain parental_mouse 8	1	0.707033	0.635201	0.532907	1.1211	0.774351	0.948477	0.94246	1.36405
Brx-142 brain parental_mouse 9	1	0.147475	0.148438	0.211765	0.312598	0.297241	0.263925	0.275898	0.351379
Brx-142 brain F1_mouse 1	1	13.9153	18.5582		24.9206	24.8704		25.1508	33.5979
Brx-142 brain F1_mouse 2	1	4.38123	10.3103	3.95641	7.0447	9.63059	13.5057	15.0757	21.1156
Brx-142 brain F1_mouse 3	1	0.833989	1.79229	4.60661	7.84422	10.1416	11.5736	16.7506	21.6247
Brx-142 brain F1_mouse 4	1	1.74629	3.75288	4.87397	5.0346	4.0519
Brx-142 brain F1_mouse 5	1	4.03649	6.68028	9.10513	15.3953	28.7055	41.338	25.5343	59.47
Brx-142 brain F1_mouse 6	1	11.8842	13.7887	20.6124	30.7133	25.1817	46.0565	46.3593	56.4401
