# Supplementary material for: HIF1A signaling selectively supports proliferation of breast cancer in the brain
Source: Nat Commun. 2020 Dec 9;11:6311. doi: 10.1038/s41467-020-20144-w (PMC7725834; doi:10.1038/s41467-020-20144-w)
Supplement: Supplementary file 12 — Source Data [file 41467_2020_20144_MOESM12_ESM.zip › Source data/Figure 3_source data.xlsx]

## Sheet: Sheet1
Figure 3
Brx-82 lactate:pyruvate parental	25.6639	26.5486	27.2313
Brx-82 lactate:pyruvate F1	57.0841	53.5976	92.5679
Brx-82 oxygen consumption rate parental	196.63	237.19	235.06	227.83	230.42	225.92	220.03	224.43
Brx-82 oxygen consumption rate F1	82.72	94.43	91.5	91.88	95.2	86.64	86.96	79.18
