# Supplementary material for: HIF1A signaling selectively supports proliferation of breast cancer in the brain
Source: Nat Commun. 2020 Dec 9;11:6311. doi: 10.1038/s41467-020-20144-w (PMC7725834; doi:10.1038/s41467-020-20144-w)
Supplement: Supplementary file 12 — Source Data [file 41467_2020_20144_MOESM12_ESM.zip › Source data/Figure 4_source data.xlsx]

## Sheet: Sheet1
Figure 4
Brx-82 breast normalized HIF1A nuclear intensity	1.29501	0.810587	0.819812	0.87853	0.886187	0.667435	1.36305	0.67516	0.882812	0.653498	0.798694	0.786011	1.15764	0.734662	1.25108	1.47931	0.854933	1.30497	1.03625	0.698338	0.959623	1.21641	1.201	1.13038	1.00819	0.824308	0.811982	0.828663	1.12727	1.15594	0.882946	0.770367	0.856776	0.930978	1.03869	0.770847	0.766931	0.99972	0.845248	0.740403	0.853719	0.872077	1.00214	1.2872	0.821348	0.877836	0.935852	0.997927	0.540114
Brx-82 brain normalized HIF1A nuclear intensity	0.899166	1.91301	1.22948	1.14298	1.57496	1.22222	1.11813	1.19455	1.29978	1.07514	1.4688	2.01559	1.77832	1.19082	1.26107	1.35872	0.947198	1.61887	1.62761	1.85016	1.42938	1.14337	2.1193	1.50893	1.83035	1.31948	1.9566	2.23726	1.09641	1.20255	0.885409	1.54605	0.982883	1.10294	1.67169	2.6152	1.06604	1.44522	1.85712	0.948944	1.32711	1.39703	1.83028	1.24073	1.65221	1.2889	1.36632	1.40313	1.56901
Brx-142 breast normalized HIF1A nuclear intensity	0.345769	1.39095	0.890633	1.17508	0.482341	1.16915	0.892796	1.07978	0.78275	1.00112	0.896362	1.04175	0.815587	0.682704	0.95593	1.1425	0.799573	0.637033	0.898192	1.03786	0.814478	1.35145	0.638388	0.989579	0.832469	0.838728	1.6067	1.19706	1.12765	1.1765	1.08801	1.01847	0.818695	1.18172	1.62009	0.857178	0.617229	0.987413	1.13925	0.683005	0.87198	1.05689	1.00326	0.353021	0.34466	2.0277	0.9279	1.20989	0.941542
Brx-142 breast normalized HIF1A nuclear intensity	1.93076	1.80132	1.74247	1.51371	1.81523	1.87819	1.80117	1.66293	1.46805	1.45823	1.25072	2.0697	2.03277	1.08276	2.7221	2.05232	1.64476	2.32606	1.47591	1.28139	1.35304	1.29343	2.36638	2.37929	1.44831	1.66003	1.26961	1.94758	2.93422	1.4249	1.63916	2.26488	1.63426	1.23818	1.49954	2.02783	3.04263	1.34318	2.17551	1.42887	2.09763	2.30364	1.5415	2.49996	2.15594	1.51729	1.25657	1.16263	1.27868
Patient 1 breast normalized HIF1A nuclear intensity	0.923626	0.940191	0.90753	0.837388	1.09562	0.464577	0.878598	0.900425	0.60781	0.919765	1.06553	0.889483	0.852139	0.827876	0.569247	0.504229	0.905356	1.33969	1.75698	1.04564	1.49396	1.14794	1.21834	0.971679	0.529467	0.915505	1.0515	0.853291	0.748792	0.757965	0.97718	0.967031	0.966515	0.874566	0.871739	1.63546	0.807171	0.805348	1.08986	1.04557	0.859792	1.26969	0.898476	1.79395	1.04047	1.14527	1.17526	1.3492	1.07495
Patient 1 brain normalized HIF1A nuclear intensity	2.78639	1.74216	2.08249	2.43071	2.6375	2.16194	1.51932	2.69321	2.39615	2.04246	1.781	1.96065	2.53298	1.88929	2.90897	2.37726	1.41645	2.19173	1.95841	2.26332	1.65008	2.52335	1.49706	1.75297	1.52569	2.40286	2.03416	2.58004	2.07724	2.04399	2.25294	1.97567	1.37319	1.94913	1.47535	1.9078	1.85241	1.1738	2.20522	1.95054	2.01151	1.90622	1.7171	1.66839	2.3728	1.98342	1.717	1.16058	1.96963
Patient 2 breast normalized HIF1A nuclear intensity	1.3619	1.25397	1.27033	1.47996	0.879372	1.21991	1.34984	1.71922	1.18517	1.03642	1.78696	0.977891	1.53732	1.57143	1.11243	0.612049	0.789773	0.734278	1.17148	1.80254	0.821902	0.99355	0.628024	0.420001	0.697003	1.21036	1.77259	1.02541	0.520848	0.830523	0.612046	0.407141	0.631922	1.20973	1.47687	0.977385	0.740933	1.05864	1.24321	0.468851	0.647678	0.83809	0.766665	0.549014	0.871591	0.801775	0.962541	0.549776	0.880985
Patient 2 brain normalized HIF1A nuclear intensity	2.11046	1.53558	1.21023	1.14534	0.83509	1.29548	1.62367	0.798964	0.690369	1.25354	1.10927	1.26984	1.09104	1.30597	1.94256	1.32715	0.779613	1.00295	1.41441	0.91203	0.953056	1.9537	1.44629	1.03529	0.90573	2.17936	0.967137	1.78716	0.72073	1.59529	1.37575	0.934626	1.7887	1.51713	0.960065	0.904959	1.31875	1.05213	0.910197	1.03062	0.938645	1.20077	1.39646	1.11706	1.09979	1.38753	0.919022	1.21975	1.45593
Patient 3 breast normalized HIF1A nuclear intensity	1.31323	1.08725	1.03661	1.21877	1.33047	1.43601	1.67098	1.05067	0.646242	0.88704	1.45119	1.38068	1.40895	0.900788	1.14915	1.10205	1.08204	1.39966	0.900871	0.503516	0.658826	0.964961	0.977477	1.03041	1.06274	1.07786	1.25981	0.889651	0.618348	0.581857	0.211869	0.654457	0.860388	0.99203	0.522384	0.791633	1.35982	0.802348	0.498283	0.947977	0.383847	0.77594	0.77862	0.74775	0.888191	0.858774	0.684389	1.24115	0.581901
Patient 3 brain normalized HIF1A nuclear intensity	2.17411	2.00698	2.11975	1.3046	1.85544	1.83933	1.30987	1.7284	2.1033	2.01046	1.80697	1.63358	1.61657	2.16857	1.72212	2.26126	1.02923	1.78629	2.17333	1.57103	1.53759	1.76938	2.01332	1.37825	2.16953	1.71575	1.91861	1.16999	0.949769	1.70972	1.03906	1.49827	1.83379	1.03038	2.16181	1.5697	1.6657	1.50536	1.61481	1.75905	0.973217	0.327377	1.26618	1.01795	1.88432	1.471	1.03952	1.92884	1.66203
Patient 4 breast normalized HIF1A nuclear intensity	0.704101	1.15532	1.50015	0.772325	0.410823	1.21821	1.17457	0.75961	1.07715	0.933887	0.81082	1.35015	1.06624	0.94502	0.89131	1.21229	0.877545	1.10856	1.06663	0.910856	1.13905	0.924521	0.745372	1.16263	1.08936	1.09638	0.859572	0.953495	0.910019	1.18491	1.12176	0.929471	1.05663	1.07843	0.986553	1.31685	1.03446	0.995854	0.986039	1.35093	1.08226	1.26322	0.902538	1.08544	0.993314	0.802264	0.836321	1.0096	1.11084
Patient 4 brain normalized HIF1A nuclear intensity	2.18575	2.19556	1.69984	1.79187	2.10784	2.03762	2.0775	2.15733	2.47687	2.22408	1.88421	3.13954	2.53415	1.98764	1.98641	2.47564	2.09192	1.87254	1.6716	1.95616	2.05405	1.65918	1.61395	2.16677	1.77671	1.85336	1.75992	1.76682	2.05356	2.28607	1.70576	1.89035	1.49584	1.79851	1.82925	2.95843	1.59183	1.27983	1.7847	1.66172	1.67459	1.6972	1.89722	1.86423	1.93715	1.88037	1.81132	1.50371	1.55716
Patient 5 breast normalized HIF1A nuclear intensity	0.763595	0.884542	0.622416	0.871211	0.622324	0.999428	0.913445	1.0297	0.944979	0.896631	0.94332	0.800813	1.19662	0.897481	0.916967	0.777815	0.74124	0.860326	0.75507	1.14242	0.76583	0.877621	0.764307	0.899111	0.444582	1.04331	0.74883	1.04681	0.616465	0.873657	0.824503	0.722983	1.06608	1.14529	0.847491	0.865469	0.160526	1.12593	0.849847	0.853556	0.93738	0.684463	0.728428	0.984124	1.32939	0.818023	0.228437	0.811434	1.24117
Patient 5 brain normalized HIF1A nuclear intensity	0.566601	0.594578	0.625212	0.717906	0.48947	0.637628	0.399665	0.70951	0.719427	0.734582	0.685475	0.571308	0.496357	0.481817	0.717282	0.652423	0.360834	0.536704	0.511489	0.648916	0.692147	0.58595	0.647664	0.682705	0.462362	0.645113	0.543745	0.561598	0.579233	0.654986	0.443527	0.399704	0.759396	0.595934	0.689984	0.444648	0.718416	0.450601	0.677979	0.490796	0.706173	0.54363	0.648847	0.572727	0.550911	0.394434	0.561113	0.596823	0.598566
Patient 6 breast normalized HIF1A nuclear intensity	0.579299	1.52619	1.43423	1.38704	1.11476	1.17136	0.828992	0.788947	1.57853	1.49006	1.78441	0.908303	1.24315	1.15928	1.79768	1.16281	1.67413	1.53895	1.44603	1.93445	1.41734	1.45213	1.1416	1.76381	1.53392	1.07453	1.29081	1.12257	1.16407	1.03723	1.28138	0.622093	1.11789	1.33644	1.25428	1.05296	1.15409	1.28375	1.3567	1.56019	1.04501	1.28845	1.1877	0.92821	1.4651	1.66154	0.969292	1.38497	1.46612
Patient 6 brain normalized HIF1A nuclear intensity	0.616186	0.840004	1.91504	1.41527	1.76456	2.14949	1.22282	1.26404	1.43359	1.90049	1.24778	1.76193	1.63484	1.58015	1.00649	1.13625	1.24863	1.0392	1.43224	1.54576	1.35519	1.84394	1.23812	1.30341	1.22817	1.23151	1.36498	1.05935	1.62844	1.02415	1.54926	1.39744	1.19758	1.461	1.22185	1.61706	1.45547	1.36566	1.52199	1.73735	0.86687	1.14661	1.28447	1.66993	1.55243	1.76337	1.44872	1.73322	1.26934
[truncated: 951 more columns]
