# Supplementary material for: HIF1A signaling selectively supports proliferation of breast cancer in the brain
Source: Nat Commun. 2020 Dec 9;11:6311. doi: 10.1038/s41467-020-20144-w (PMC7725834; doi:10.1038/s41467-020-20144-w)
Supplement: Supplementary file 12 — Source Data [file 41467_2020_20144_MOESM12_ESM.zip › Source data/Figure 5_source data.xlsx]

## Sheet: Sheet1
Figure 5
Brx-82 shHIF1A_A8 mammary relative HIF1A tumor fraction	0.480323	0.445005	0.46115	0.32997
Brx-82 shHIF1A_A8 brain relative HIF1A tumor fraction	0.0978809	0.0484359
Brx-142 shHIF1A_A8 mammary relative HIF1A tumor fraction	1.13664	0.779279	0.953453	1.15766
Brx-142 shHIF1A_A8 brain relative HIF1A tumor fraction	0.444444	0.43994
Brx-82 shHIF1A_A9 mammary relative HIF1A tumor fraction	0.763636	0.884848	0.606061	1.02424
Brx-82 shHIF1A_A9 brain relative HIF1A tumor fraction	0.351515	0.181818	0.357576
Brx-142 shHIF1A_A9 mammary relative HIF1A tumor fraction	1.44231	1.70192	0.221154	1.05769
Brx-142 shHIF1A_A9 brain relative HIF1A tumor fraction	0.317308	0.288462	0.221154
Week	0	1	2	3	4	5	6	7	8
Brx-82 brain 0 g/L DCA_mouse 1	1	2.03	2.62	9.28	14.18	66.39		165.05	674.33
Brx-82 brain 0 g/L DCA_mouse 2	1	0.8	0.44	0.54	0.55	1.42		2.27	0.3
Brx-82 brain 0 g/L DCA_mouse 3	1	1.56	0.39	1.08	1.06	1.54	2.33	0.41	0.49
Brx-82 brain 0 g/L DCA_mouse 4	1	5.65	1.89	1.52	1.99	3.45	4.7	5.93	18.69
Brx-82 brain 0 g/L DCA_mouse 5	1	1.34	2.26	17.59	21.74	45.86	55.39	75.75	143.93
Brx-82 brain 0 g/L DCA_mouse 6	1	0.4	8.46	33.43	53.52	92.95	52.82	107.17	299.75
Brx-82 brain 0 g/L DCA_mouse 7	1	1.34	0.39	1.35	1.32		0.92	4.56	8.03
Brx-82 brain 0 g/L DCA_mouse 8	1	0.79	0.65	1.25	0.96		2.52	2.29	4.22
Brx-82 brain 0.1 g/L DCA_mouse 1	1	0.211	0.174		8.22	17.5	20.9
Brx-82 brain 0.1 g/L DCA_mouse 2	1	0.358	0.3		1.21	3.01	4.22	5.07	11.9
Brx-82 brain 0.1 g/L DCA_mouse 3	1	2.74	3.34		2.62	3.49	3.56	3.91	6.52
Brx-82 brain 0.1 g/L DCA_mouse 4	1	1.11	1.09		1.49	7.15	7.42	17.9	36.6
Week
Brx-82 mammary 0 g/L DCA_mouse 1	1	2.01	1.77	2.37	3.6	3.72	1.66	4.48	11.57
Brx-82 mammary 0 g/L DCA_mouse 2	1	1.11	0.78	1.52	1.63	2.72	1.96	3.09	4.7
Brx-82 mammary 0 g/L DCA_mouse 3	1	1.4	1.76	2.38	3.13	2.52	3.78	5.23	8.07
Brx-82 mammary 0 g/L DCA_mouse 4	1	1.33	1.15	1.41	1.34	1.72	1.1	1.31	3.97
Brx-82 mammary 0.1 g/L DCA_mouse 1	1	0.78	1.01	0.84	1.05	1.35	1.74	1.56	2.98
Brx-82 mammary 0.1 g/L DCA_mouse 2	1	1.37	1.84	1.61	2.04	2.19	2.87	2.39	3.99
Brx-82 mammary 0.1 g/L DCA_mouse 3	1	1.49	2.51	2.37	2.08	2.94	4.93	5.64	8.51
Brx-82 mammary 0.1 g/L DCA_mouse 4	1	1.98	2.73	3.59	5.24	5.05	10.24	11.83	9.73
