# Supplementary material for: HIF1A signaling selectively supports proliferation of breast cancer in the brain
Source: Nat Commun. 2020 Dec 9;11:6311. doi: 10.1038/s41467-020-20144-w (PMC7725834; doi:10.1038/s41467-020-20144-w)
Supplement: Supplementary file 12 — Source Data [file 41467_2020_20144_MOESM12_ESM.zip › Source data/Supplementary Figure 1_source data.xlsx]

## Sheet: Sheet1
Figure S1
Weeks	0	1	2	3	4	5	6	7	8
Brx-50 mammary parental_mouse 1	1	1.77101	0.900968	7.18649	29.3872	49.0988	53.8038	47.0309	79.6244
Brx-50 mammary parental_mouse 2	1	10.8539	34.5786	135.468	165.377	784.523	1128.75	1360.02	475.428
Brx-50 mammary parental_mouse 3	1	1.36494	3.60839	1.79609	3.66603	7.61791	15.7456
Brx-50 mammary parental_mouse 4	1	3.46926	7.26922	57.4863	136.64	381.517	758.572
Brx-50 mammary parental_mouse 5	1	2.05238	6.11057	12.1242	59.2629	102.182	164.016	96.8962	152.085
Brx-50 mammary parental_mouse 6	1	1.98282	7.51105	17.2312	77.8105	124.791	276.927	193.569	768.778
Brx-50 mammary parental_mouse 7	1	3.48538	11.7751	26.1315	126.591	214.168	378.359	765.794	2041.49
Brx-50 mammary parental_mouse 8	1	1.39233	0.705516	0.293923	0.577438	1.04207	2.11063	2.63883	4.92054
Brx-50 mammary F1_mouse 1	1	1.33238	0.909808	1.17044	1.63677	3.03372
Brx-50 mammary F1_mouse 2	1	0.430692	3.65388	1.70809	6.83069	6.38949	3.84571		99.583
Brx-50 mammary F1_mouse 3	1	2.7816	7.55423	18.0254	54.1361	2.63276
Brx-50 mammary F1_mouse 4	1	5.74655	17.0441	13.4176	67.9474	157.668	293.259	524.773	618.47
Brx-50 mammary F1_mouse 5	1	2.64306	10.088	28.2993	63.5854	111.565	166.226	197.039	268.107
Brx-50 mammary F1_mouse 6	1	1.32445	9.33587	13.8153	22.2864	55.5517	106.71	208.578	183.016
Brx-50 mammary F1_mouse 7	1	1.19118	9.20635	28.338	79.1783	197.316	480.159	631.186	890.289
Brx-50 mammary F1_mouse 8	1	2.47695	23.8476	4.9319	7.24987	22.2944	50.8119	41.9068	69.9319
Days	0	3	6	10
Brx-50 in vitro parental_sample 1	0.866055	1.4157	2.88755	5.27614
Brx-50 in vitro parental_sample 2	0.963303	1.81993	2.52638	5.41554
Brx-50 in vitro parental_sample 3	1.13211	1.77099	3.1611	5.26899
Brx-50 in vitro parental_sample 4	1.07523	1.56978	2.83033	4.88471
Brx-50 in vitro parental_sample 5	0.963303	1.53897	2.40301	4.92761
Brx-50 in vitro F1_sample 1	0.860969	1.68222	1.54741	2.2799
Brx-50 in vitro F1_sample 2	1.0523	1.76413	1.84571	2.80173
Brx-50 in vitro F1_sample 3	1.26276	1.83973	1.70899	1.6711
Brx-50 in vitro F1_sample 4	0.918368	1.405	1.90164	2.70855
Brx-50 in vitro F1_sample 5	0.905612	1.4113	1.88299	2.31096
Weeks	0	1	2	3	4	5	6	7	8
Brx-142 mammary parental_mouse 1	1	0.051748	0.355465	0.306455	0.180081		0.182726		0.308489
Brx-142 mammary parental_mouse 2	1	0.025651	0.591286	0.265919	0.600086	0.3	0.252977	0.274978	0.507765
Brx-142 mammary parental_mouse 3	1	0.098604	0.281449	0.344947	0.389827	0.307247	0.469082	0.195612	0.416822
Brx-142 mammary parental_mouse 4	1	0.779776	1.07543	1.40209	0.393467	1.66985	2.32703	0.615526	2.51789
Brx-142 mammary parental_mouse 5	1	2.74193	1.90323	2.65919	3.40112	3.96353
Brx-142 mammary parental_mouse 6	1	1.11359	0.699744	1.21205	1.47103	2.53487
Brx-142 mammary parental_mouse 7	1	1.84154	1.46216	1.18233	1.62417			2.06196
Brx-142 mammary parental_mouse 8	1	1.86692	1.70152	0.7782	2.0076			6.24715
Brx-142 mammary parental_mouse 9	1	0.785383	0.841067	1.2645	2.22738	3.46868	4.41995
Brx-142 mammary parental_mouse 10	1	0.783163	1.45918	1.55612	1.91071	2.93367	3.59694
Brx-142 mammary F1_mouse 1	1	0.167801	0.520217		0.206213	0.312327	0.244675		0.388412
Brx-142 mammary F1_mouse 2	1	0.710065	0.874408		0.545594	0.600972	0.48088		0.83361
Brx-142 mammary F1_mouse 3	1	0.41105	0.837411	0.385478	0.459195	0.283741	0.177348	0.134728	0.106077
Brx-142 mammary F1_mouse 4	1	0.36794	0.406203	0.240248	0.265012	0.206055	0.088486	0.073102	0.062829
Brx-142 mammary F1_mouse 5	1	0.546264	0.824656	0.480173	0.631778	0.465336		0.503372
Brx-142 mammary F1_mouse 6	1	1.34199	1.19567	1.94805	3.84762	4.05974		4.96623
Brx-142 mammary F1_mouse 7	1	0.035276	0.073532	0.979223	0.574526	0.861111		0.657407
Brx-142 mammary F1_mouse 8	1	0.034865	0.033679	1.7957	2.33891	2.28397		2.49376
Brx-142 mammary F1_mouse 9	1	0.794271	0.458333	0.322917	0.463542	0.3125	0.747396
Brx-142 mammary F1_mouse 10	1	0.917647	1.35882	0.594118	0.758824	0.911765	0.858824
Days	0	3	7	10
Brx-142 in vitro parental_sample 1	1.03985	3.04371	8.30617	19.881
Brx-142 in vitro parental_sample 2	1.04605	2.91308	8.24672	19.6516
Brx-142 in vitro parental_sample 3	0.857067	3.06658	7.86167	20.7223
Brx-142 in vitro parental_sample 4	1.05066	3.11422	8.31779	20.6012
Brx-142 in vitro parental_sample 5	1.00637	3.11278	8.55582	19.7842
Brx-142 in vitro F1_sample 1	1.05597	2.15189	6.00121	15.8102
Brx-142 in vitro F1_sample 2	0.976643	2.01645	6.01087	15.8087
Brx-142 in vitro F1_sample 3	0.931376	1.88167	5.87551	15.8809
Brx-142 in vitro F1_sample 4	0.98207	1.79909	5.52488	16.1045
Brx-142 in vitro F1_sample 5	1.05394	1.72626	5.81387	15.9527
