# Supplementary material for: HIF1A signaling selectively supports proliferation of breast cancer in the brain
Source: Nat Commun. 2020 Dec 9;11:6311. doi: 10.1038/s41467-020-20144-w (PMC7725834; doi:10.1038/s41467-020-20144-w)
Supplement: Supplementary file 12 — Source Data [file 41467_2020_20144_MOESM12_ESM.zip › Source data/Supplementary Figure 11_source data.xlsx]

## Sheet: Sheet1
Figure S11
Brx-82 shCtrl	1	1
Brx-82 shHIF1A_A8	0.131576	0.143827
Brx-82 shHIF1A_A9	0.227939	0.227522
Brx-142 shCtrl	1	1
Brx-142 shHIF1A_A8	0.143827	0.094982
Brx-142 shHIF1A_A9	0.227522	0.227939
