# Supplementary material for: HIF1A signaling selectively supports proliferation of breast cancer in the brain
Source: Nat Commun. 2020 Dec 9;11:6311. doi: 10.1038/s41467-020-20144-w (PMC7725834; doi:10.1038/s41467-020-20144-w)
Supplement: Supplementary file 12 — Source Data [file 41467_2020_20144_MOESM12_ESM.zip › Source data/Supplementary Figure 14_source data.xlsx]

## Sheet: Sheet1
Figure S14
Brx-82 extracellular acidification rate untreated	140.2	132.39	136.52	137.08	128.81	137.49	137.72	136.91
Brx-82 extracellular acidification rate 20mM DCA	80.36	76.87	55.1	65.78	59.28	64.87	93.09	78.82
Brx-82 oxygen consumption rate untreated	87.41	103.54	97.88	104.44	104.27	104.46	100.3	96.65
Brx-82 oxygen consumption rate 20mM DCA	108.96	156.44	166.41	144.3	144.67	131.03	129.12	151.99
