# Supplementary material for: HIF1A signaling selectively supports proliferation of breast cancer in the brain
Source: Nat Commun. 2020 Dec 9;11:6311. doi: 10.1038/s41467-020-20144-w (PMC7725834; doi:10.1038/s41467-020-20144-w)
Supplement: Supplementary file 12 — Source Data [file 41467_2020_20144_MOESM12_ESM.zip › Source data/Supplementary Figure 3_source data.xlsx]

## Sheet: Sheet1
Figure S3
Brx-50 oxygen consumption rate parental	24.27	29.3	28.98	31.69	31.29	34.3	29.28	31.02
Brx-50 oxygen consumption rate F1	11.3	21.56	22.45	18.54	22.71	19.34	15.88	10.87
Brx-142 oxygen consumption rate parental	204.59	210.29	223.62	226.51	226.61	215.51	204.37	192.8
Brx-142 oxygen consumption rate F1	147.1	160.75	166.44	169.77	165.03	165.83	152.65	145.33
