# Supplementary material for: HIF1A signaling selectively supports proliferation of breast cancer in the brain
Source: Nat Commun. 2020 Dec 9;11:6311. doi: 10.1038/s41467-020-20144-w (PMC7725834; doi:10.1038/s41467-020-20144-w)
Supplement: Supplementary file 12 — Source Data [file 41467_2020_20144_MOESM12_ESM.zip › Source data/Supplementary Figure 6_source data.xlsx]

## Sheet: Sheet1
Figure S6
Brx-82 mammary % HIF1A positive cells	3.9
Brx-82 brain % HIF1A positive cells	49
Brx-142 mammary % HIF1A positive cells	4.1
Brx-142 brain % HIF1A positive cells	43
