# Supplementary material for: HIF1A signaling selectively supports proliferation of breast cancer in the brain
Source: Nat Commun. 2020 Dec 9;11:6311. doi: 10.1038/s41467-020-20144-w (PMC7725834; doi:10.1038/s41467-020-20144-w)
Supplement: Supplementary file 12 — Source Data [file 41467_2020_20144_MOESM12_ESM.zip › Source data/Supplementary Figure 8_source data.xlsx]

## Sheet: Sheet1
Figure S8
Patient 1 breast % HIF1A positive cells	28.1
Patient 1 brain % HIF1A positive cells	96.9
Patient 2 breast % HIF1A positive cells	28.2
Patient 2 brain % HIF1A positive cells	48.8
Patient 3 breast % HIF1A positive cells	65.3
Patient 3 brain % HIF1A positive cells	84.8
Patient 4 breast % HIF1A positive cells	28.8
Patient 4 brain % HIF1A positive cells	98.1
Patient 5 breast % HIF1A positive cells	91.3
Patient 5 brain % HIF1A positive cells	8.3
Patient 6 breast % HIF1A positive cells	43.4
Patient 6 brain % HIF1A positive cells	81.4
